# Supplementary material for: Predictive and discriminative localization of pathology using high resolution class activation maps with CNNs
Source: PeerJ Comput Sci. 2021 Jul 14;7:e622. doi: 10.7717/peerj-cs.622 (PMC8293926; doi:10.7717/peerj-cs.622)
Supplement: Supplemental Information 1 [file peerj-cs-07-622-s001.py]

def hr_model(ip):
    K_res50 = ResNet50(input_tensor = ip, include_top=False, weights=None, input_shape=[256, 256, 3])
       
    for layer in K_res50.layers:
        layer.trainable=False
       
    imp_layer_ids = [38,80,142,174] #[205,174,142,80,38]  
   
    ##layer 5 connect
    ##con_5
    out_2 = GlobalAveragePooling2D()(K_res50.get_layer(index=imp_layer_ids[0]).output)            
   
   
    ##layer 4 connect
    ##con_4
    out_3 = GlobalAveragePooling2D()(K_res50.get_layer(index=imp_layer_ids[1]).output)            
   
    ##layer 3 connect
    ##con_3
    out_4 = GlobalAveragePooling2D()(K_res50.get_layer(index=imp_layer_ids[2]).output)            
   
    ##layer 2 connect
    ##con_2
    out_5 = GlobalAveragePooling2D()(K_res50.get_layer(index=imp_layer_ids[3]).output)
   
   
    ####################################################################################################################
   
    merge = concatenate([out_2,out_3,out_4,out_5],axis=-1, name='merge')               #224x224x3840
   
    #fully connected layers
#     op=GlobalAveragePooling2D()(merge) #1x1x2048
#     op=Dropout(0.3)(merge)
    op=Dense(257,activation='softmax',name='dense_hr')(merge)    #1x2
   
    return op


### heatmaps for hr_model

hr.load_weights(hr_filepath)

weights=hr.layers[-1].get_weights()
hr_w=np.asarray(weights[0])

imp_layer_ids = [38,80,142,174]

### predict output of the classifier
prediction=hr.predict_generator(datagen_val.flow(np.expand_dims(test,axis=0),  batch_size=1), steps=1 , verbose=0)
print(i,'expected :',np.argmax(test_labels[i], axis=0),
        'predicted :',np.argmax(prediction, axis=1))


###
out_2=Model(inputs=hr.input,outputs=hr.layers[imp_layer_ids[0]].output)
out_2.compile(optimizer=Adam(lr=0.0001), loss='categorical_crossentropy',metrics=['accuracy'])
out_2.load_weights(hr_filepath,by_name=True)
f2=out_2.predict_generator(datagen_val.flow(np.expand_dims(test,axis=0),  batch_size=1), steps=1 , verbose=0)
f2=np.squeeze(f2)
temp=[]
for k in range(f2.shape[2]):
    temp.append(cv2.resize(f2[:,:,k],(256,256),0,0,0,interpolation=cv2.INTER_LINEAR))
out_2=temp
out_2=np.asarray(out_2)

###
out_3=Model(inputs=hr.input,outputs=hr.layers[imp_layer_ids[1]].output)
out_3.compile(optimizer=Adam(lr=0.0001), loss='categorical_crossentropy',metrics=['accuracy'])
out_3.load_weights(hr_filepath,by_name=True)
f3=out_3.predict_generator(datagen_val.flow(np.expand_dims(test,axis=0),  batch_size=1), steps=1 , verbose=0)
f3=np.squeeze(f3)
temp=[]
for k in range(f3.shape[2]):
    temp.append(cv2.resize(f3[:,:,k],(256,256),0,0,0,interpolation=cv2.INTER_LINEAR))
out_3=temp
out_3=np.asarray(out_3)

###
out_4=Model(inputs=hr.input,outputs=hr.layers[imp_layer_ids[2]].output)
out_4.compile(optimizer=Adam(lr=0.0001), loss='categorical_crossentropy',metrics=['accuracy'])
out_4.load_weights(hr_filepath,by_name=True)
f4=out_4.predict_generator(datagen_val.flow(np.expand_dims(test,axis=0),  batch_size=1), steps=1 , verbose=0)
f4=np.squeeze(f4)
temp=[]
for k in range(f4.shape[2]):
    temp.append(cv2.resize(f4[:,:,k],(256,256),0,0,0,interpolation=cv2.INTER_LINEAR))
out_4=temp
out_4=np.asarray(out_4)

###
out_5=Model(inputs=hr.input,outputs=hr.layers[imp_layer_ids[3]].output)
out_5.compile(optimizer=Adam(lr=0.0001), loss='categorical_crossentropy',metrics=['accuracy'])
out_5.load_weights(hr_filepath,by_name=True)
f5=out_5.predict_generator(datagen_val.flow(np.expand_dims(test,axis=0),  batch_size=1), steps=1 , verbose=0)
f5=np.squeeze(f5)
temp=[]
for k in range(f5.shape[2]):
    temp.append(cv2.resize(f5[:,:,k],(256,256),0,0,0,interpolation=cv2.INTER_LINEAR))
out_5=temp
out_5=np.asarray(out_5)

# ###
# out_6=Model(inputs=hr.input,outputs=hr.layers[205].output)
# out_6.compile(optimizer=Adam(lr=0.0001), loss='categorical_crossentropy',metrics=['accuracy'])
# out_6.load_weights(hr_filepath,by_name=True)
# f5=out_6.predict_generator(datagen_val.flow(np.expand_dims(test,axis=0),  batch_size=1), steps=1 , verbose=0)
# f5=np.squeeze(f5)
# temp=[]
# for k in range(f5.shape[2]):
#     temp.append(cv2.resize(f5[:,:,k],(256,256),0,0,0,interpolation=cv2.INTER_LINEAR))
# out_6=temp
# out_6=np.asarray(out_6)


merge=np.concatenate((out_2,out_3,out_4,out_5),axis=0)
print(merge.shape)

### multiply feature maps with weights and add
output_2 = np.zeros(256*256).reshape(256,256)
for j in range(merge.shape[0]):
    temp=np.multiply(merge[j], hr_w[:,np.argmax(prediction, axis=1)][j])  
    output_2=np.add(output_2,temp)
# print('class name: ',test_names[np.argmax(prediction, axis=1)+1])
